# Supplementary material for: Chronic Variable Stress Induces Hepatic Fe(II) Deposition by Up-Regulating ZIP14 Expression via miR-181 Family Pathway in Rats
Source: Biology (Basel). 2021 Jul 12;10(7):653. doi: 10.3390/biology10070653 (PMC8301360; doi:10.3390/biology10070653)
Supplement: Supplementary file 1 [file biology-10-00653-s001.zip]

Archive with 1 entries (1 files):
- biology-1247928-supplementary.pdf
